# Supplementary material for: Does Provider Identity at Triage Improve Machine Learning Prediction of Hospital Admission? A Comparative Analysis of Ten Supervised Classifiers with SHAP Explainability
Source: J Pers Med. 2026 Apr 5;16(4):204. doi: 10.3390/jpm16040204 (PMC13117648; doi:10.3390/jpm16040204)
Supplement: Supplementary file 1 [file jpm-16-00204-s001.zip]

Archive with 1 entries (1 files):
- Supplementary_Materials_JPM.pdf
